# Supplementary material for: Combination of Radiomics Features and Functional Radiosensitivity Enhances Prediction of Acute Pulmonary Toxicity in a Prospective Validation Cohort of Patients with a Locally Advanced Lung Cancer Treated with VMAT-Radiotherapy
Source: J Pers Med. 2022 Nov 18;12(11):1926. doi: 10.3390/jpm12111926 (PMC9693103; doi:10.3390/jpm12111926)
Supplement: Supplementary file 1 [file jpm-12-01926-s001.zip]

Archive with 1 entries (1 files):
- jpm-1936427-supplementary.pdf
